# Supplementary material for: Acute Fatigue Responses to Occupational Training in Military Personnel: A Systematic Review and Meta-Analysis
Source: Mil Med. 2022 May 27;188(5-6):969–77. doi: 10.1093/milmed/usac144 (PMC10187475; doi:10.1093/milmed/usac144)
Supplement: usac144_Supp [file usac144_supp.zip]

Archive with 5 entries (5 files):
- Supplementary Table 2..pdf
- Supplementary Table 3. .pdf
- Supplementary Table 4..pdf
- Supplementery Figure 1.pdf
- Supplementery Table 1. Search strategy.pdf
